# Supplementary material for: Novel lncRNA UGGT1-AS1 Regulates UGGT1 Expression in Breast Cancer Cell Line
Source: Int J Mol Sci. 2025 May 26;26(11):5108. doi: 10.3390/ijms26115108 (PMC12155537; doi:10.3390/ijms26115108)
Supplement: Supplementary file 1 [file ijms-26-05108-s001.zip]

Archive with 1 entries (1 files):
- ijms-3601524-supplementary.pdf
